# Supplementary material for: Acanthamoeba Keratitis Management and Prognostic Factors: A Systematic Review
Source: J Clin Med. 2025 Apr 7;14(7):2528. doi: 10.3390/jcm14072528 (PMC11989993; doi:10.3390/jcm14072528)
Supplement: Supplementary file 1 [file jcm-14-02528-s001.zip]

Archive with 6 entries (6 files):
- Figure S1.jpg
- Figure S2.jpg
- Figure S3.jpg
- Figure S4.jpg
- Table S1.pdf
- Table S2.pdf
